# Supplementary material for: Implementing an established musculoskeletal educational curriculum in a new context: a study of effectiveness and feasibility
Source: Med Educ Online. 2020 May 7;25(1):1760466. doi: 10.1080/10872981.2020.1760466 (PMC7241557; doi:10.1080/10872981.2020.1760466)
Supplement: Supplemental Material [file ZMEO_A_1760466_SM0260.zip]

Archive with 3 entries (2 files):
- Supplemenatry/
- Supplemenatry/Supplemental--Knee Exam Checklist.docx
- Supplemenatry/Supplemental--Shoulder Exam Checklist.docx
